# Supplementary material for: Supramolecular engineering of charge transfer in wide bandgap organic semiconductors with enhanced visible-to-NIR photoresponse
Source: Nat Commun. 2021 Jun 16;12:3667. doi: 10.1038/s41467-021-23914-2 (PMC8209149; doi:10.1038/s41467-021-23914-2)
Supplement: Supplementary file 2 — Supplementary Movie 1 [file 41467_2021_23914_MOESM2_ESM.zip]

Archive with 1 entries (1 files):
- Movie S1.mp4
